# Supplementary material for: Identification of hub biomarkers of myocardial infarction by single-cell sequencing, bioinformatics, and machine learning
Source: Front Cardiovasc Med. 2022 Jul 25;9:939972. doi: 10.3389/fcvm.2022.939972 (PMC9357907; doi:10.3389/fcvm.2022.939972)
Supplement: Supplementary file 1 [file Data_Sheet_1.ZIP]

Archive with 9 entries (9 files):
- Raw Data_FIGURE1_The flow chart of this study..tif
- Raw Data_FIGURE2_Identification of DEGs..tif
- Raw Data_FIGURE3_Enrichment Analysis..tif
- Raw Data_FIGURE4_Identification of co-DEGs in patients with MI..tif
- Raw Data_FIGURE5_The Results of GSEA..tif
- Raw Data_FIGURE6_The screening of hub DEGs using machine learning and PPI..tif
- Raw Data_FIGURE7_The ROC curve of the diagnostic efficiency of IL1B, TLR2, and IL1B+TLR2..tif
- Raw Data_FIGURE8_Distribution of infiltrating immune cells..tif
- Raw Data_FIGURE9_Correlation between IL1B, TLR2 and infiltrating immune cells..tif
