# Supplementary material for: Identification of hub biomarkers of myocardial infarction by single-cell sequencing, bioinformatics, and machine learning
Source: Front Cardiovasc Med. 2022 Jul 25;9:939972. doi: 10.3389/fcvm.2022.939972 (PMC9357907; doi:10.3389/fcvm.2022.939972)
Supplement: Supplementary file 2 [file Table_1.xlsx]

## Sheet: Sheet1
Supplement1. genes in single cell data
gene	P value
HIGD1B	0
SORBS2	0
SEPT7	0
SRP14	0
TNFAIP3	0
G0S2	0
FTL	0
C5AR1	0
CD44	0
LINC01004	0
DHFR2	0
E2F6	0
TM4SF1	0
MALAT1	0
IDH1	0
RNASET2	0
PLEKHO1	0
SLC40A1	0
RBM47	0
SMAP2	0
SPI1	0
METTL7A	0
CD302	0
VNN2	0
MYO9B	0
ITM2B	0
SGK1	0
CEBPB	0
FCGR2A	0
VSIG4	0
HLA-DPA1	0
ZFP36	0
SOD2	0
ABCA6	0
UAP1	0
LAPTM4A	0
SPON2	0
GABARAPL1	0
PTPRC	0
COTL1	0
BIN2	0
TMSB4XP4	0
LAPTM5	0
ARHGDIB	0
PFN1	0
FTLP3	0
VAMP8	0
MIR155HG	0
ATP1B1	0
ANXA5	0
SERPINE1	0
C1QB	0
PODXL	0
MGLL	0
RAMP2	0
CH25H	0
YBX3	0
NEDD9	0
SDPR	0
IL33	0
WWTR1	0
CLEC2B	0
CALM1	0
TMSB10	0
SERPINB2	1.6752e-109
TAGLN	1.2833e-102
ACTA2	3.0549e-88
FCN1	1.9007e-86
RNASE1	6.5121e-86
SEPP1	2.2653e-85
MYL9	2.0987e-84
LUM	8.505e-83
MFAP4	2.4721e-81
EFEMP1	1.1235e-79
GZMA	5.4666e-79
ADIRF	4.0312e-78
F13A1	1.7371e-77
TPM2	3.2508e-76
APOC1	6.2738e-76
DSTN	1.0592e-73
C1QA	3.8545e-72
CTSG	3.0157e-71
LST1	4.0756e-71
DCN	2.0428e-70
SERPINA1	5.0026e-70
LPL	3.1394e-66
NKG7	2.7647e-65
LGMN	2.2597e-60
C7	7.0655e-59
C1QB	7.4143e-59
GNLY	1.8063e-58
PPP1R14A	2.5543e-58
RERGL	5.8576e-58
C1R	1.0509e-57
STAB1	1.8664e-57
MGST1	2.412e-57
TPSD1	5.587e-57
SPP1	4.2547e-56
MRC1	8.9202e-56
FCGR2B	1.5337e-55
MGP	1.6488e-55
APOBEC3A	1.9498e-55
LYVE1	4.0093e-55
CCL20	6.2943e-55
CST7	5.3894e-54
MYL6	1.9778e-53
SERPINF1	6.633e-53
GZMB	1.3935e-52
C1S	1.5603e-52
CCL5	8.3859e-52
CHI3L1	5.3724e-51
ADH1B	2.0285e-50
FCGBP	2.8308e-49
CTSB	2.8783e-49
C3	5.0529e-49
TREM2	5.0749e-49
CCL3L3	5.2481e-49
IL1B	7.1302e-49
ACKR1	4.6646e-47
RND1	5.7515e-47
APOD	6.2776e-47
FBLN1	1.2392e-46
AIF1	1.6725e-46
S100A12	1.9281e-46
CTSW	2.321e-46
CD163	5.7203e-46
GRN	1.8247e-45
CD52	3.867e-45
RGS13	6.9622e-45
C1QC	1.5575e-44
LGALS2	1.7874e-44
TPSAB1	2.24e-44
FCGR3A	3.9801e-44
CMA1	7.1414e-44
CFD	1.0291e-43
C1orf162	1.8341e-43
C1orf186	2.2147e-43
TPSB2	5.8672e-43
CPA3	6.9922e-43
SELE	7.8345e-43
CTSZ	8.8629e-43
EREG	3.0831e-42
MGST3	4.0764e-42
IGFBP7	2.5915e-41
IER3	6.1117e-41
CARD16	1.2093e-39
PLVAP	1.3565e-39
GPX3	1.4135e-39
AQP1	3.4194e-39
APOE	4.4045e-39
IFI27	6.0432e-39
PRELP	1.2143e-38
TM4SF1	1.9015e-38
MFAP5	2.9343e-38
CSRP2	8.8694e-38
LILRB5	2.1035e-37
ACP5	2.5149e-37
IFNG	2.9288e-37
SAT1	4.4825e-37
ABI3BP	8.1161e-37
AQP9	9.0426e-37
PCOLCE2	1.8943e-36
FCER1G	2.5444e-36
PLN	3.05e-36
PSAP	3.2214e-36
CCL3	3.6114e-36
FOLR2	4.1558e-36
GSN	8.5125e-36
DPT	1.0105e-35
MT2A	1.2561e-35
PLAUR	2.8202e-35
NEGR1	5.0215e-35
SPARCL1	6.4257e-35
CREG1	1.1331e-34
PTTG1	1.2586e-34
CXCL8	1.3187e-34
FBLN2	1.3674e-34
FCN1	1.8173e-34
PRF1	3.2884e-34
CTSD	3.9371e-34
MS4A2	8.0472e-34
MYH11	9.4725e-34
BCL2A1	6.0938e-33
CD69	8.6339e-33
S100A9	8.9588e-33
B2M	1.0007e-32
NLRP3	1.2789e-32
FTL	3.9133e-32
MS4A6A	4.3461e-32
SERPING1	8.9454e-32
KLRB1	9.74e-32
CXCL8	2.4532e-31
XCL1	2.6175e-31
LAMA2	2.6825e-31
CD3E	2.7842e-31
CDH19	3.303e-31
FTH1	4.729e-31
MT-CO1	9.0214e-31
GCSAML	1.1217e-30
NTM	1.2142e-30
MS4A4A	1.3454e-30
XCL2	1.693e-30
MAF	2.5489e-30
ATP1A2	3.0392e-30
GPC3	5.9839e-30
TMSB4X	1.3942e-29
CD3D	1.4255e-29
TRBC2	2.6036e-29
HSPB1	2.8398e-29
IL1B	4.2883e-29
HOPX	6.7357e-29
TRDC	7.9119e-29
S100A4	3.383e-28
NDUFA4	3.4719e-28
HMGB2	4.2022e-28
CNN1	5.5182e-28
OLFML3	6.0167e-28
CD83	9.3555e-28
FABP5	9.8342e-28
LIPA	1.4977e-27
APOD	1.7039e-27
IL1RN	4.5065e-27
TRBC1	5.3053e-27
TPT1	9.7527e-27
CCL13	1.6577e-26
B2M	2.2225e-26
MMP19	2.248e-26
MFGE8	2.3899e-26
GEM	3.8792e-26
LSP1	7.672e-26
CD7	9.7869e-26
NNMT	1.0505e-25
MT-CO2	1.7214e-25
G0S2	1.9974e-25
SNCG	2.3893e-25
ARL4C	2.5083e-25
CTSS	3.0782e-25
MMP9	3.193e-25
PTN	4.037e-25
ANGPTL5	4.1676e-25
DUSP1	6.5093e-25
IL32	7.5615e-25
MT-ATP6	1.437e-24
KLRF1	2.6498e-24
EREG	2.7289e-24
COL1A2	2.9822e-24
PLAC8	3.6382e-24
SH3BGRL3	4.2504e-24
NDUFA4L2	5.593e-24
SLCO2B1	1.0784e-23
MT1M	2.2793e-23
MTATP6P1	2.724e-23
PLA2G2A	2.8229e-23
SEPW1	3.1792e-23
CCL4L2	5.5773e-23
THBS1	5.6946e-23
S100A8	6.5642e-23
CXCL3	7.2095e-23
RAMP3	8.5992e-23
G0S2	8.962e-23
NR4A3	1.1277e-22
CXCL3	1.2482e-22
ECSCR	1.3333e-22
CLLU1OS	1.5127e-22
PTGS2	1.6912e-22
PLA2G7	2.1467e-22
CALM2	2.427e-22
FTL	2.6844e-22
CD69	2.7553e-22
DAB2	3.8148e-22
CFH	4.5156e-22
FBLN5	6.6981e-22
IGFBP6	1.0071e-21
FSTL1	1.0985e-21
CXCL12	1.2156e-21
STOM	1.2962e-21
MT-RNR2	1.6702e-21
CSTA	1.7346e-21
CDO1	2.633e-21
CLDN5	3.0149e-21
CXCL2	3.0468e-21
APCDD1	3.5667e-21
LYZ	4.6486e-21
ADGRL4	7.6125e-21
NPC2	8.0481e-21
SERPINB9	1.0272e-20
CSTB	1.244e-20
IL1RL1	1.9355e-20
CTSC	3.1562e-20
S100A13	3.9145e-20
FGL2	4.4377e-20
CD2	4.8412e-20
GNG11	4.919e-20
C12orf75	5.3994e-20
ABCA8	5.7022e-20
PPIF	5.8232e-20
SOCS3	5.8233e-20
CCL3L3	5.942e-20
EMCN	6.0235e-20
PLAUR	7.8725e-20
CYBRD1	8.0885e-20
RGCC	9.0235e-20
IGFBP4	1.0153e-19
SRGN	1.0566e-19
NPC2	1.1069e-19
BCL2A1	1.1466e-19
LAMC1	1.2368e-19
VCAN	1.4526e-19
FTL	1.7356e-19
MS4A7	2.5143e-19
FLT1	2.5387e-19
PLAT	3.7101e-19
RNF130	3.9199e-19
CCL2	3.9221e-19
STMN1	3.9412e-19
BASP1	4.2434e-19
FABP5	4.8775e-19
TYROBP	5.3119e-19
NRG1	5.409e-19
FTH1	5.4465e-19
PCAT19	5.4698e-19
CYP1B1	7.452e-19
SOD2	8.2395e-19
C5AR1	8.4658e-19
SELM	8.8906e-19
CPM	9.7578e-19
CCL4	1.0136e-18
MT1E	1.0773e-18
PCOLCE	1.092e-18
SAMSN1	1.1126e-18
GZMH	1.1185e-18
SRPX	1.2915e-18
FBN1	1.711e-18
NAMPT	1.7458e-18
EMB	2.0837e-18
BCL2A1	2.1465e-18
HES1	2.5208e-18
HLA-DMB	2.667e-18
TGFBR2	4.5981e-18
HLA-B	4.6969e-18
VWF	6.1787e-18
SRGN	7.1747e-18
SOD2	1.0369e-17
PTPRB	1.1598e-17
KLRD1	1.4328e-17
ACTG2	1.5427e-17
GYPC	1.7976e-17
PSME2	1.8444e-17
CD34	2.4584e-17
FPR1	2.4928e-17
MT-ND4	2.6793e-17
FAM46C	2.7296e-17
CSF1R	3.3804e-17
MT1X	3.8116e-17
SESN1	4.212e-17
CALB2	4.2316e-17
SLC18A2	4.2316e-17
PILRA	4.3649e-17
SIGLEC8	4.5408e-17
CCL4	4.5469e-17
FCGRT	5.4723e-17
MT-ND3	6.0246e-17
CD74	7.3237e-17
GPR183	7.832e-17
PECAM1	1.0119e-16
TGM2	1.327e-16
LAIR2	1.4595e-16
MYH7	1.682e-16
HSP90AA1	1.6969e-16
CTSB	1.9274e-16
GPNMB	2.0261e-16
SRGN	2.0567e-16
CCL3	2.2303e-16
RAB7B	2.3557e-16
LILRB2	2.8256e-16
MAP3K7CL	2.8336e-16
MT-CYB	2.9473e-16
CD209	2.9735e-16
JAM2	3.1998e-16
FPR1	3.3412e-16
MT-CO3	3.5046e-16
GJA1	3.5895e-16
NFKBIA	3.845e-16
SLC18B1	3.8539e-16
CRIP2	3.9279e-16
C2CD4B	3.9945e-16
HSPA1A	4.7436e-16
FTH1	5.9562e-16
B2M	6.0491e-16
SOX7	7.1599e-16
IGFBP7	1.1628e-15
PDGFRA	1.185e-15
TYROBP	1.2405e-15
CD83	1.2496e-15
STC1	1.3606e-15
DBI	1.9967e-15
CD68	2.0221e-15
CTB-61M7.2	2.3155e-15
SERPINA3	2.3662e-15
CCDC80	2.6659e-15
C1QB	2.8835e-15
RNASE6	3.0133e-15
DNAJB1	3.7471e-15
POSTN	4.3078e-15
CASQ2	4.5443e-15
GZMK	4.8978e-15
APOLD1	5.0733e-15
ALDH1A1	5.1997e-15
LMOD1	6.0202e-15
EPAS1	6.0325e-15
GPNMB	6.8022e-15
S100A9	7.6167e-15
KLRG1	7.9075e-15
HBEGF	8.1481e-15
HCST	1.0385e-14
PCDH18	1.1239e-14
LINC01272	1.2821e-14
C3AR1	1.3392e-14
NR4A2	1.3478e-14
SKP1	1.3784e-14
CD74	1.4646e-14
MS4A7	1.7157e-14
CKB	1.9561e-14
HK2	2.0437e-14
LYPD3	2.0437e-14
MAFB	2.2876e-14
PCED1B-AS1	2.3751e-14
VEGFD	2.5588e-14
MT-CO3	2.5826e-14
LGALS1	3.2304e-14
TIMP1	3.3033e-14
KCNMB1	4.0243e-14
KCTD12	4.5485e-14
OLR1	4.7475e-14
OLR1	5.2885e-14
IL1RN	5.5955e-14
ISG15	5.7763e-14
HPGDS	5.8883e-14
PMP22	6.1688e-14
CALD1	6.3541e-14
HLA-DRA	7.2177e-14
ZFP36	7.7435e-14
FAIM2	1.0231e-13
TMEM98	1.1433e-13
CYP27A1	1.1925e-13
TGFBI	1.1979e-13
FIBIN	1.316e-13
COL8A1	1.366e-13
SOX17	1.482e-13
HLA-E	1.8153e-13
CNN3	1.9586e-13
CLEC4E	2.051e-13
KRT223P	2.0719e-13
S100A11	2.8183e-13
MMP2	3.063e-13
THBD	3.6095e-13
MAN1A1	3.8885e-13
ECM1	4.0163e-13
HLA-DRA	4.1967e-13
HES1	4.3541e-13
TNFRSF14	4.6179e-13
TMSB10	4.6469e-13
ADGRF5	5.7727e-13
NCEH1	6.0101e-13
GCLC	6.2565e-13
TMSB4X	6.3781e-13
PKIG	7.5559e-13
MT-RNR2	9.7839e-13
AREG	1.0059e-12
CASP1	1.012e-12
HCK	1.0521e-12
AP1B1	1.1368e-12
PPP1R15A	1.239e-12
PRELID1	1.2681e-12
CXCL2	1.2756e-12
IFITM3	1.277e-12
PLIN2	1.2839e-12
SDC2	1.3314e-12
PLTP	1.4239e-12
MXD1	1.4808e-12
MSR1	1.6759e-12
CD4	1.7972e-12
TPM1	1.8402e-12
ZFP36L1	1.8873e-12
CYYR1	1.932e-12
AC092580.4	2.0153e-12
FUCA1	2.1418e-12
TPT1	2.6671e-12
PTGDS	2.8205e-12
CCL4L2	2.8956e-12
INSIG1	3.1578e-12
COL6A1	3.5355e-12
ITGB2	3.56e-12
CD14	3.9132e-12
SCARA5	4.6052e-12
CCL3	4.6823e-12
FOS	4.988e-12
ESAM	5.0047e-12
RGS16	5.0534e-12
CTD-2583P5.3	5.2645e-12
CD48	5.2816e-12
FABP4	5.3676e-12
POLE	5.8503e-12
TPP1	5.9182e-12
PPRC1	6.1669e-12
HDC	6.5004e-12
CSRP1	7.1192e-12
COX6C	8.3964e-12
ANXA2	9.4294e-12
DUSP2	1.0574e-11
GADD45B	1.1549e-11
ITM2A	1.1863e-11
IFITM1	1.429e-11
WWP1	1.5773e-11
TRAC	1.5782e-11
ITGB2	1.6429e-11
CAV1	1.8163e-11
NAMPTP1	1.8363e-11
LUCAT1	1.9005e-11
FOXC1	1.9072e-11
FMO2	1.9438e-11
LAMP1	2.0666e-11
ABCA9	2.114e-11
MYL2	2.2346e-11
CXCL8	2.2361e-11
ATP5J	2.3661e-11
CST3	2.7647e-11
FAM177B	3.0233e-11
CXCL3	3.0441e-11
GPR183	3.1659e-11
SLC9A3R2	3.2643e-11
COL6A2	3.2863e-11
NID1	3.4991e-11
NFKBIA	3.9867e-11
CHD1	4.2281e-11
CYTIP	4.3018e-11
CXCL2	4.8345e-11
PLAC9	5.1836e-11
TMSB4X	5.5573e-11
HLA-DRA	5.7775e-11
CALCRL	6.3881e-11
IL1RN	6.5692e-11
AKR1C1	6.705e-11
RGS1	6.8637e-11
LYZ	6.8998e-11
GATM	7.5132e-11
HLA-DPB1	7.5662e-11
TSPAN7	7.6393e-11
TIMP1	8.5148e-11
TBX2-AS1	8.9662e-11
CCL20	9.0361e-11
RANBP2	9.142e-11
CRYAB	9.5463e-11
ARHGDIB	1.0557e-10
COLEC12	1.2972e-10
FCGR2A	1.3294e-10
CLEC14A	1.4221e-10
FAM49A	1.4276e-10
ATP6AP2	1.4313e-10
PRKCDBP	1.4559e-10
OSM	2.0982e-10
DYNLT1	2.1236e-10
CAPG	2.128e-10
HSPH1	2.1631e-10
FABP4	2.2921e-10
ID3	2.6611e-10
LRRC25	2.7155e-10
MYLK	2.7458e-10
TNFAIP6	2.7498e-10
HLA-DRB1	2.7672e-10
TNFSF10	2.9026e-10
CCRL2	2.9554e-10
KLF2	3.0494e-10
IL2RG	3.0844e-10
MAP3K8	3.6165e-10
RPS19	3.7133e-10
LYVE1	3.7654e-10
ALOX5AP	3.8159e-10
COX6A1	4.3656e-10
RPS27	5.2158e-10
RCAN2	5.2363e-10
IGFBP5	5.2488e-10
VSIG4	5.8381e-10
NUAK1	6.3501e-10
CXCL14	6.4405e-10
HS3ST2	7.2586e-10
MPEG1	7.57e-10
TIMP3	7.7751e-10
MSRB3	8.8031e-10
SGK1	8.8411e-10
MCOLN1	9.2314e-10
WARS	9.373e-10
CLU	1.078e-09
PHLDA2	1.0881e-09
COL3A1	1.1005e-09
SAT1	1.1895e-09
FTL	1.2039e-09
CFL1	1.2161e-09
VSIG4	1.3022e-09
IFITM1	1.3101e-09
IL6ST	1.4935e-09
MYL12A	1.5556e-09
ITGAM	1.6861e-09
CD300E	1.7153e-09
C1QA	1.7933e-09
RASSF5	1.9453e-09
CCL4	2.2519e-09
CXCL1	2.3637e-09
CTSA	2.4027e-09
HSPA1B	2.4108e-09
GPR34	2.4422e-09
STK26	2.4579e-09
CD96	2.6008e-09
ADAMTS1	2.6659e-09
MIR103A2	3.0253e-09
CLEC12A	3.2427e-09
LAPTM5	3.3363e-09
FBP1	3.3421e-09
TIE1	3.6598e-09
RNASE1	3.7447e-09
CDH5	3.8967e-09
PLAUR	4.2885e-09
PLS3	4.3563e-09
FGF7	4.5634e-09
SERPINI1	5.2642e-09
HTRA3	5.4042e-09
NDUFB4	5.9362e-09
ADCYAP1	6.1503e-09
PHLPP2	6.1503e-09
DCLK1	6.1503e-09
VAT1	6.5485e-09
PLA2G5	6.6327e-09
RILPL1	6.6907e-09
PLEKHB1	6.6907e-09
VEGFA	6.7345e-09
MT-RNR1	7.5406e-09
SPARCL1	7.6024e-09
JUN	7.9279e-09
S100A11	8.4045e-09
COL6A3	9.3277e-09
RGS5	9.3873e-09
GAPDH	9.4053e-09
CD300E	9.4124e-09
LIFR	9.8444e-09
CORO1A	1.1599e-08
NUDT4	1.2338e-08
NDRG2	1.2365e-08
OAZ2	1.32e-08
CTSK	1.5109e-08
MT-ND1	1.7567e-08
IL6	2.1833e-08
SOD1	2.3041e-08
RGCC	2.5171e-08
TNNI3	2.6138e-08
KLF4	2.6501e-08
IFITM3	2.7569e-08
FN1	2.7867e-08
PLD3	2.9337e-08
VWA5A	3.2664e-08
HPSE	3.3319e-08
LTA4H	3.5496e-08
SEPT4	3.5628e-08
CD9	3.5756e-08
IFITM1	3.6887e-08
APLP2	4.0066e-08
TNF	4.2047e-08
MT1L	4.4424e-08
RGS1	4.7967e-08
ATF3	5.0884e-08
VSTM4	5.0982e-08
COX7A2	5.4414e-08
MGP	6.0655e-08
NR4A3	6.483e-08
FABP5P7	6.5121e-08
CCL3L3	6.6057e-08
GGTA1P	6.7331e-08
ANPEP	6.831e-08
PLEKHM2	7.0459e-08
SH3BGRL3	7.0486e-08
MSR1	7.188e-08
LILRA5	7.4383e-08
CD74	8.0469e-08
SCARB2	8.4086e-08
GPCPD1	8.4796e-08
CDKN1A	8.805e-08
MYO1E	8.9901e-08
RAC2	9.2478e-08
MYOM2	9.477e-08
TXNIP	1.0146e-07
TBXAS1	1.0438e-07
RAP2B	1.0537e-07
SERPINE2	1.1081e-07
ADCY7	1.1963e-07
SIRPA	1.2722e-07
IQGAP2	1.2899e-07
AHNAK	1.3158e-07
TMEM52B	1.3315e-07
SOX18	1.4303e-07
NOSTRIN	1.5199e-07
PFN1	1.5822e-07
ITGA6	1.6532e-07
FAR2	1.7869e-07
GK	1.8435e-07
MMRN2	1.8921e-07
HLA-DRB1	1.9137e-07
SLC43A2	1.9943e-07
HLA-DPA1	2.005e-07
COX17	2.023e-07
S100A8	2.0734e-07
C15orf48	2.1968e-07
PDLIM3	2.3378e-07
C1QC	2.3946e-07
FTLP3	2.7179e-07
PSMB9	2.8331e-07
MGAT1	2.8564e-07
COX7C	2.8862e-07
VCAN	3.3928e-07
PALMD	3.5326e-07
LIPA	3.7577e-07
BEX3	3.9349e-07
LDB2	4.1693e-07
SIGLEC1	4.204e-07
GAS6	4.5914e-07
SLC14A1	4.6081e-07
STX11	4.6496e-07
RP11-368J21.3	5.0457e-07
C5AR1	5.1737e-07
MRPL33	5.1906e-07
ACSL1	5.5688e-07
SHC1	5.832e-07
MTSS1	6.3324e-07
SPARCL1	6.5354e-07
ASAH1	6.7772e-07
C8orf58	6.933e-07
TMIGD3	6.9405e-07
MAP1A	7.1802e-07
PLAC8	7.2318e-07
ZNF404	7.9746e-07
SARAF	7.9746e-07
PPFIA3	8.258e-07
ZFP36L1	8.5429e-07
CAB39	9.3374e-07
C9orf72	9.3937e-07
PSAP	9.7102e-07
ANXA3	9.8744e-07
CTD-2262B20.1	1.0006e-06
LILRB4	1.006e-06
GLMP	1.0069e-06
MT-ND4L	1.073e-06
GPX1	1.0766e-06
SEPP1	1.0961e-06
ACTC1	1.1039e-06
PTX3	1.1237e-06
MT-ND3	1.1247e-06
VIM	1.1266e-06
GPR183	1.1306e-06
PDE4B	1.1645e-06
C2orf40	1.2931e-06
CHMP1B	1.2988e-06
LGALS3	1.3463e-06
NDUFA1	1.3831e-06
KLF4	1.3854e-06
NCF4	1.4417e-06
CPVL	1.4602e-06
PHLDA1	1.4795e-06
TXNIP	1.5537e-06
ITGAX	1.7241e-06
HLA-DRA	2.0163e-06
HINT1	2.0468e-06
MB	2.1561e-06
NRP2	2.1806e-06
ARPC1A	2.1833e-06
CD83	2.2237e-06
GCH1	2.2402e-06
LAIR1	2.3154e-06
HLA-DRB1	2.3563e-06
PROK2	2.4299e-06
IL1A	2.4855e-06
TNFRSF1B	2.5474e-06
CREM	2.6564e-06
ACKR3	2.8196e-06
SAMSN1	2.8456e-06
A2M	3.0076e-06
HCFC1R1	3.242e-06
FTH1	3.2705e-06
RGS2	3.3925e-06
MARCKS	3.3994e-06
PTGS2	3.5639e-06
BHLHE40	3.5688e-06
CYBB	3.6399e-06
DTWD1	3.6825e-06
TNF	3.7221e-06
CD37	3.7664e-06
INSIG1	3.7849e-06
PLXND1	3.8072e-06
CD52	3.9929e-06
GIMAP6	4.2341e-06
SLC31A2	4.322e-06
ATP5I	4.3718e-06
COX7A1	4.4426e-06
TMSB4X	5.1367e-06
ISYNA1	5.3558e-06
MS4A6A	5.4094e-06
GATA2	5.4147e-06
LINC01272	5.4525e-06
EAF1	5.4836e-06
RGS10	5.7593e-06
KLF6	6.3092e-06
GNG2	6.8402e-06
RGS5	8.1404e-06
ADIRF	8.1617e-06
MAFB	8.3197e-06
LAMB1	8.4994e-06
IER3	8.5706e-06
JUND	8.8921e-06
ISLR	8.9124e-06
TNFAIP2	9.1222e-06
HN1	9.1587e-06
RAC2	9.8602e-06
MT1A	0.0001
AC013461.1	0.0001
FHL1	0.0001
IL10	0.0001
AIF1	0.0001
MCL1	0.0001
EHD1	0.0001
ATP2B1	0.0001
UPP1	0.0001
LPCAT1	0.0001
CYFIP1	0.0001
CXCL16	0.0001
LRP1	0.0001
GNAI2	0.0001
SYK	0.0001
P2RX7	0.0001
BRI3	0.0001
CLTC	0.0001
LPAR6	0.0001
HEXA	0.0001
SLC1A3	0.0001
TNFAIP3	0.0001
OTUD1	0.0001
RARRES1	0.0001
FN1	0.0001
FHL1	0.0001
TMEM167A	0.0001
POU2F2	0.0001
ARPC3	0.0001
ARPC2	0.0001
HSPA5	0.0001
SLC38A6	0.0001
APP	0.0001
COL15A1	0.0001
BST2	0.0001
ELK3	0.0001
IFITM2	0.0001
PSMB9	0.0001
SELL	0.0001
C11orf96	0.0002
NDUFB7	0.0002
CHMP1B	0.0002
LPXN	0.0002
SLC2A3	0.0002
BTG1	0.0002
NGLY1	0.0002
ELOVL5	0.0002
SMARCD3	0.0002
RPP25L	0.0002
CTDSPL2	0.0002
PDS5B	0.0002
ABCC5	0.0002
RBPJ	0.0002
CANX	0.0002
KCTD12	0.0002
FAM26F	0.0002
VAMP5	0.0002
PLIN2	0.0002
ATP6V0B	0.0002
F8	0.0002
DLC1	0.0002
CD74	0.0002
PSMA5	0.0002
OCIAD2	0.0002
MT-TW	0.0003
PALLD	0.0003
NUPR1	0.0003
ESAM	0.0003
FTH1P20	0.0003
PFKFB3	0.0003
ATXN2L	0.0003
C8orf44	0.0003
PIGN	0.0003
ZC3H18	0.0003
ALOX12-AS1	0.0003
CHI3L2	0.0003
CSRP3	0.0003
PEPD	0.0003
VEGFB	0.0003
ATM	0.0003
CD164	0.0003
TCN2	0.0003
MARCO	0.0003
LCP1	0.0003
CCL2	0.0003
KLF9	0.0003
CRIP2	0.0003
GADD45B	0.0003
CAMTA1	0.0004
COX5B	0.0004
TSPO	0.0004
EGR1	0.0004
PPP1R15B	0.0004
TIMP1	0.0004
RARRES2	0.0004
RIPK2	0.0004
NFKBIA	0.0004
CAV1	0.0004
NFU1	0.0005
NDUFB10	0.0005
ARL5B	0.0005
KDM6B	0.0005
NEU1	0.0005
PLD3	0.0005
IL13RA1	0.0005
TLR2	0.0005
MXD1	0.0005
TSC22D1	0.0005
GLIPR1	0.0005
APOBEC3C	0.0005
CYCS	0.0006
ARL2	0.0006
COX7A1	0.0006
S100A10	0.0006
H3F3B	0.0006
SLC25A4	0.0007
HMGN3	0.0007
CTSB	0.0007
HBEGF	0.0007
LCP1	0.0007
RARRES1	0.0007
FLNA	0.0008
ANAPC11	0.0008
NDUFB8	0.0008
SPARC	0.0008
CARD16	0.0008
SAMHD1	0.0008
TMEM176B	0.0008
SH3BGRL3	0.0008
NFKBIZ	0.0009
WDR7	0.0009
CASP4	0.0009
RPS9	0.0009
SETD3	0.0009
IRAK2	0.001
NAMPT	0.001
CD53	0.001
FPR2	0.0011
LGALS9	0.0011
EPS15	0.0011
NEAT1	0.0011
FOSB	0.0011
TLR4	0.0011
CLU	0.0011
S1PR1	0.0011
SUB1	0.0011
SPON2	0.0011
GUCY1B3	0.0012
COX4I2	0.0012
CCRL2	0.0012
CD74	0.0012
TNNC1	0.0012
PPP2R5A	0.0012
CMC1	0.0012
CPVL	0.0013
HLA-DPA1	0.0013
NFIL3	0.0013
ITM2B	0.0013
CYTIP	0.0013
HLA-DRB1	0.0013
ATP5L	0.0014
GUK1	0.0014
DRAM1	0.0014
HSD17B4	0.0014
ZFP36L2	0.0014
UCP2	0.0015
HCST	0.0015
GPR65	0.0015
TYROBP	0.0016
GSTO1	0.0016
ATP5H	0.0017
C12orf57	0.0017
ABRACL	0.0017
CD52	0.0018
CD59	0.0018
NET1	0.0019
AVPI1	0.0019
EMP1	0.0019
TSC22D1	0.002
EIF5A2	0.002
MYDGF	0.002
HLA-DPB1	0.0021
C3AR1	0.0021
RNASE6	0.0021
KLF6	0.0021
ALCAM	0.0021
CTNND1	0.0021
HYAL2	0.0021
SYNE2	0.0021
FGD4	0.0022
NCF2	0.0022
COL4A1	0.0022
SPTBN1	0.0022
CYSTM1	0.0023
BRK1	0.0023
NAMPT	0.0023
PNPLA8	0.0023
ALPL	0.0023
PLSCR1	0.0023
TMEM173	0.0023
COX8A	0.0023
ZNF267	0.0024
SERPINA1	0.0024
ELL2	0.0024
AKR1B1	0.0024
STX11	0.0024
ACP5	0.0024
ICAM1	0.0024
RHOB	0.0024
IFITM2	0.0025
TNFAIP3	0.0025
C9orf72	0.0025
TKT	0.0025
INSIG1	0.0025
BAG3	0.0025
SSFA2	0.0026
BANF1	0.0027
GAA	0.0027
LRRFIP1	0.0027
ATP13A3	0.0028
CECR1	0.0028
PDE4B	0.0029
HLA-DMA	0.0029
HMGA1	0.0032
CITED2	0.0033
TMSB10	0.0033
TMSB10	0.0035
GNS	0.0035
DHRS9	0.0036
SLC7A7	0.0037
IL1R2	0.0038
CD53	0.0038
CSNK1E	0.0038
RP11-396F22.1	0.0039
CTSS	0.0039
HERPUD1	0.0039
ATP6V1F	0.004
PLN	0.0041
CREM	0.0042
EPB41L3	0.0042
ATP5O	0.0043
EMILIN2	0.0043
HCST	0.0044
CD14	0.0045
SLC1A3	0.0045
GIMAP7	0.0045
CEBPD	0.0047
BTG1	0.0048
G0S2	0.0049
PRDX2	0.0051
GPX1	0.0051
CCDC88A	0.0051
GPX1	0.0052
FOXP1	0.0052
NDUFAB1	0.0053
PLEC	0.0053
LPP	0.0054
ATP5G3	0.0054
BZW1	0.0055
RNF141	0.0055
HEXB	0.0056
HLA-DQA1	0.0056
HMGB1	0.0057
RILPL2	0.0059
ITM2A	0.0059
TIMP3	0.0059
UQCRH	0.006
MAMDC2	0.006
CX3CL1	0.0062
BCAM	0.0063
FGR	0.0064
COLGALT1	0.0064
TFRC	0.0065
TMA7	0.0065
C10orf10	0.0066
RGS2	0.0067
OAZ1	0.0067
UBC	0.0068
RPS26	0.0069
NINJ1	0.0073
NDRG1	0.0073
PSMA7	0.0074
OS9	0.0074
ITGAX	0.0074
GDI2	0.0075
TGFBR3	0.0078
PSMB8	0.0079
LYZ	0.0081
SERPINB1	0.0081
FOSB	0.0082
S100A6	0.0082
CKS2	0.0082
SOD3	0.0084
CEBPB	0.0084
CCDC167	0.0088
SPARCL1	0.0089
CD163	0.009
CNOT6L	0.0092
RPL7	0.0093
FGR	0.0093
RPS6KA3	0.0093
FCER1A	0.0094
AGT	0.0094
MYL12A	0.0094
TSHZ1	0.01
STXBP2	0.0101
ITGAX	0.0102
NDUFC1	0.0103
ZNF626	0.0103
IRF8	0.0103
ZC3H12A	0.0104
SNX3	0.0106
RGS16	0.0107
RPS14	0.0109
TNFRSF19	0.0109
YTHDF3	0.011
RCAN1	0.011
TMEM57	0.0114
RPL7AP6	0.0114
DYNLL1	0.0116
STAT6	0.0119
RPL23A	0.012
MIR3945HG	0.0121
NUPR1	0.0121
ABCD3	0.0124
NPL	0.0125
MYL3	0.0127
ACTG1	0.0128
SPRY1	0.0135
APOBEC3A	0.0136
ID1	0.0137
HLA-C	0.0145
ATP1B1	0.0148
CCNL1	0.015
HMOX1	0.0153
CNIH4	0.0153
IGSF6	0.0158
UQCR11	0.016
SH3BP5	0.016
CD300A	0.016
EGR2	0.0161
F11R	0.0169
EVI2B	0.0171
HLA-DPB1	0.0172
CAPRIN1	0.0175
DUSP6	0.0181
DUSP2	0.0187
GNAS	0.0188
HSP90AB1	0.0194
ZNF331	0.0197
USF2	0.0198
MIR4435-2HG	0.0201
FOLR2	0.0201
SLC7A7	0.0202
SNN	0.0203
IL33	0.0205
A2M	0.0207
TTYH3	0.0208
RARRES3	0.0211
EIF4A3	0.0213
TRA2B	0.0213
IL10RA	0.0215
DUSP2	0.0215
NINJ1	0.0216
TOMM22	0.0216
TMSB4XP8	0.0217
FBP1	0.0218
SOD2	0.0219
NABP1	0.0219
NDUFA6	0.022
MPP1	0.0223
CSTA	0.0231
NRGN	0.0233
ETS1	0.0233
ZNF706	0.0238
PHPT1	0.024
C1orf162	0.0242
RPL21	0.0243
CLIC1	0.0244
RP11-386I14.4	0.0245
ANKH	0.0246
SOD1	0.0251
DDIT4	0.0258
NPL	0.0263
GPNMB	0.0264
RNF213	0.0265
NFKBIZ	0.0268
TMSB4XP4	0.0268
MRC1	0.027
COX5A	0.0272
CALR	0.0277
GAA	0.0285
TPM3	0.0286
FTH1P10	0.0295
SMAD3	0.0295
RPS27A	0.0297
ACAA2	0.0299
PNISR	0.0302
H3F3A	0.0303
ARPC1B	0.0304
MARK2	0.0307
PLA2G2A	0.0313
PSMB8	0.0314
BCAP31	0.0315
LGALS9	0.0319
RNASE2	0.0324
AQR	0.0324
NDUFB2	0.0328
STX3	0.0334
SGSM3	0.0334
CNEP1R1	0.0337
LST1	0.0339
IL1B	0.0342
CSRNP1	0.0345
HLA-DPB1	0.0349
MRPL22	0.0354
NCOA4	0.0359
ARPC2	0.0359
HLA-B	0.0363
BRE	0.0364
CAV1	0.0368
PLCXD1	0.0374
TMEM123	0.0381
PLAC9	0.0382
CAV2	0.0386
CNPY3	0.0386
DDX39A	0.0389
ATP6V1B2	0.0391
NMNAT1	0.0392
RBBP5	0.0392
HLA-DQB1	0.0393
QKI	0.0394
TNFAIP6	0.0395
LY96	0.0405
GIMAP7	0.0409
EFNA1	0.041
C11orf96	0.0411
NFIB	0.0413
COX4I2	0.0429
PRNP	0.043
