# Supplementary material for: Identification of hub biomarkers of myocardial infarction by single-cell sequencing, bioinformatics, and machine learning
Source: Front Cardiovasc Med. 2022 Jul 25;9:939972. doi: 10.3389/fcvm.2022.939972 (PMC9357907; doi:10.3389/fcvm.2022.939972)
Supplement: Supplementary file 3 [file Table_2.xlsx]

## Sheet: Sheet1
Supplement2. inflammation-related genes
MMP9
FGFR2
FGFR3
ERBB2
FGFR1
PDGFRB
IGF1R
PDGFRA
ERBB4
JAK1
IKBKB
MMP2
EGFR
AKT1
PIK3CD
PRKCD
CTNNB1
PIK3CA
ESR1
RET
TGFBR1
MTOR
CHEK2
KDR
MET
BRAF
ATM
MAP2K2
EZH2
ERBB3
KIT
MDM2
MAP2K1
INSR
AKT2
SLC2A1
RAF1
CDK4
NTRK2
CDH2
CDK6
AKT3
STAT1
MMP1
PPARG
TP53
TYK2
PLCG2
JAK2
AR
LCK
HGF
BTK
ITK
PTPN11
ALPL
PSEN1
CREBBP
DPYD
MYLK
HDAC6
ADAM10
ABL1
EPHB4
RPS6KA3
FLT3
CDK5
RAD51
PPP3CA
EPHA2
GRIN2A
ATR
IDH1
IDH2
TNF
TLR4
TGFB1
TLR2
STAT3
MPO
NFKB1
RELA
ABCB1
CFTR
TLR3
HMOX1
APOE
ACE
MAPK14
NFKB2
CASR
VDR
CASP8
TERT
PTPRC
CXCR4
MAPK1
ADAM17
TGFB2
MMP13
NOS3
CHUK
FOS
COL1A1
TEK
SOD1
MAP3K7
SRC
TGFBR2
EGF
APP
PTEN
ZAP70
JAK3
CTSB
HDAC2
LDLR
ACVR1
FLT4
HSPB1
AXL
FLT1
PRKACA
COMT
RAC2
MYC
CALR
GNAS
PLAU
FZD4
MMP14
CCND1
DNMT1
CSF1R
NT5E
MERTK
JAG1
ALK
CBL
TH
DNMT3A
CDC42
PRKAA2
CTSD
LDHA
HDAC4
DBH
ITGA2B
PRKCG
HRAS
DDR2
GRIN2B
CDK2
DDC
DNMT3B
PRKAR1A
BMPR1B
BCR
EPHB2
FGFR4
NTRK3
GRIA2
GRM1
CSNK2A1
SLC9A1
GRIA3
TBXAS1
ATP2A2
NEK2
KCNH2
SCN5A
SYK
ICAM1
FAS
ALB
ITGB2
CASP1
IL2RA
MMP3
CP
MYD88
PLA2G7
IFNGR1
SERPINE1
NFKBIA
LPL
NR3C1
PSMB8
TF
BCL2
ADA
MME
ITGA6
CAT
NPM1
CDH1
BLK
KRAS
GGT1
DPP4
SMAD3
FN1
NGF
CPT2
TNC
STAT6
EDNRA
PRKCA
DSP
SOD2
BMPR2
GJA1
GSTP1
ABCG2
AGTR1
NOS1
MAPT
CYP3A4
PIK3R1
SNCA
SMAD4
PROC
ITGB1
LEPR
ITGB3
NOTCH1
CDKN2A
CA2
WNT5A
PCSK9
SPARC
SCD
HSD11B1
SMAD2
VIM
BRCA1
EP300
F10
TRPC6
ALDH2
ANPEP
G6PD
SLC1A2
MAPK10
HNF4A
UGT1A1
PDGFB
PCNA
BCHE
NOTCH2
PTPN1
SHH
TNFRSF10B
LIMK1
HK1
F12
PHGDH
VLDLR
TSC2
SMO
ROCK1
RARB
GLUD1
CTSK
UCHL1
DRD2
SLC12A2
NR2F2
TACR3
GAD1
LAMB1
BMPR1A
GRIN1
MGMT
CACNA1C
SMARCA2
ESRRB
PRKD1
THRB
AURKA
PRKCH
KCNK3
MSH6
SLC5A1
PTCH1
NOTCH3
DNM2
PRKDC
ATP1A1
PRKG1
DLD
KCNMA1
LRP5
CTH
ADK
PFKM
MYB
CACNA1B
CACNA1G
TOP2A
SLC6A3
KCNQ1
NR5A1
RPS6KA1
CAMK2B
ADAM9
SLC1A3
CACNA1H
PRKAG2
DYRK1A
PPIB
GCK
CSNK1D
POR
CAMK2A
IMPDH1
FSHR
ADCY1
ACVR2B
RAD50
PTH1R
CAD
EPHA4
PAK3
SPR
DNM1
ATP2A1
IL6
TNFRSF1A
IL1RN
PTGS2
PLG
ELANE
RIPK1
ALOX5
SERPINA1
CD4
NOS2
F2
IRAK1
PRKCQ
C3
NFE2L2
ANXA1
IL2RB
ADRB2
TTR
MUC1
IL6R
VWF
NR1H4
TAB2
CXCR2
TNFRSF11B
MMP8
CASP3
EDN1
CASP10
IL6ST
APOA1
ITGB4
MTHFR
TBK1
CD19
IGF1
GAPDH
PLAT
MAPK8
LRP1
POMC
ABCA3
B2M
APC
ARG1
LMNA
COL2A1
KRT18
CYLD
PTGER2
ACAN
FLNA
RAC1
GSK3B
BRCA2
PARP1
EDNRB
GATA3
AHR
NF1
ACE2
CD247
CREB1
TPO
PLA2G4A
ADAMTS13
GSN
AGT
CYP2C19
MAPK3
BMP4
ESR2
FGA
SLC6A4
PTPN6
TRPV4
WT1
STAT5B
LRRK2
ABCC2
NTRK1
CDKN1A
ECE1
CBS
PTK2B
CYP1A1
PLA2G6
TNNI3
IFNAR2
CYP2D6
CASP7
CYP19A1
LYN
REN
GAA
VCAN
STXBP1
RORA
IGF2
PROS1
CHRM3
ATP1A3
KCNN4
SCN9A
CYP1B1
NR1D1
PGR
OPRM1
PRKCZ
FTH1
TNNT2
PDE4D
SCNN1B
CYP2C9
GATA4
TOP1
HDAC1
SLCO1B1
PLCB1
TBXA2R
FASN
RUNX1
PLD1
COL1A2
DAPK1
PNLIP
FGG
CDH11
FAAH
NF2
PRKCE
GSR
GBA
ITGA5
ENPP1
SGK1
RXRA
GLUL
FOXO1
RPS6KB1
NRAS
ST14
PAK1
VCP
ADRB1
BLM
ACVRL1
CAMK2G
GNAQ
STK11
EPAS1
SMARCA4
MMP19
PIM1
MAPK7
GATA2
LIPA
PIK3CB
MSH2
MAOA
CPT1A
MAP3K1
RAB27A
GLB1
CACNA1A
GRIA1
PLK1
MAP2K3
MST1R
STIM1
HDAC3
MEF2C
MYH9
RDX
SMPD1
SCN8A
LRP2
NPC1
EIF2AK3
CYP11B1
SLC4A1
RPS19
SCN10A
MASP1
GSK3A
CAPN3
ACTB
FBP1
STK4
TPM1
GLS
COL4A1
ABCC1
TBP
ACACA
EXT1
USP7
CAPN1
CYP11B2
PAH
RARA
DUSP6
POLH
PIK3C3
KCNQ2
EIF4E
RARG
PRKACB
CDC25C
ADCY5
ASS1
IDS
BMP1
POLE
TUBB
HEXB
CYP11A1
MAPKAPK3
CYP2A6
GYS1
ALDH1A2
PSEN2
ITPR1
SLC2A2
PPP2CA
GLI3
PCSK1
WNT7A
PGM1
HCK
ACTN1
RRM2B
PDPK1
PCYT1A
ACTG1
CHRM2
CYP17A1
YWHAG
SYT1
EGLN1
CHEK1
VRK1
PRLR
CACNA1S
GABBR2
AXIN2
INPPL1
CHRNA4
SLC1A1
YWHAE
KCNJ2
PLCB3
CALCR
FANCA
CAMK2D
CSNK1A1
GABRG2
KCNJ1
SCN3A
PIP5K1C
MYL2
GABRB2
ESRRA
SLC6A2
PMS2
PIK3R2
SLC25A4
MTAP
PDE3A
AHCY
GLDC
GRIN2D
ACAT1
NRXN1
THRA
SNAP25
BUB1
AURKB
NOD2
CCL2
IFNG
PTPN22
TNFAIP3
MIF
VEGFA
ABCB4
CD40LG
MVK
CD40
CYBA
XIAP
NCF4
IL4R
IKBKG
WAS
LAMC2
CD36
PIK3CG
ZEB1
ABCB11
JUN
COMP
SERPINC1
PON1
ITGA4
SIRT1
EPCAM
C1S
CAV1
C1R
FPR1
GDNF
IKZF1
TFRC
PAX6
POLG
GUSB
ABCA1
KEAP1
TGFB3
TLR8
MMP7
SQSTM1
CYCS
TP63
CYP27B1
DCN
CYSLTR2
HSP90AA1
GALK1
CETP
SCNN1A
NQO1
HSPG2
F7
RHO
IRF7
ODC1
MLH1
PCK1
BAX
LCAT
MC2R
HSPA8
SPTAN1
CASP6
GCH1
GPI
MAPKAPK2
TYRO3
ATP7B
PLCG1
P2RY12
USP8
ERCC2
GPHN
FST
C2
MAPK9
DICER1
DHFR
GLRB
F9
ERCC3
CASP2
TFAP2A
GNA11
ANXA2
JUP
ITGA3
CPS1
PI4KA
ITGB6
PAX2
PRDX1
KIF11
CYP2C8
GLA
TSC1
YY1
CYP27A1
DGKE
HTR2A
GGCX
MDH2
FANCC
PLCD1
KCNJ11
AK2
ROR2
GLI2
GRIK2
CCNE1
FLI1
CTBP1
YES1
IDE
LRP6
WNT10B
PRKCI
FZD5
SLC12A5
PLD2
USP9X
CEL
MITF
SLC16A1
CDH3
MYH7
KCNK9
WNK1
SDHB
CCND2
CSF2RB
MTR
TEAD1
CACNA2D1
PIKFYVE
PRKACG
GCGR
ARSA
ATP2B3
OAT
CDKN2B
FGR
SOS1
CHAT
CSNK2B
PDHA1
GRM5
SPTLC2
PGK1
ALDOA
AKR1C4
TRPC3
AIFM1
ATP1B1
LEF1
SLC11A2
MUSK
PTK6
ENO3
FES
MAP4K4
SSTR2
SLC29A1
P4HB
RYR2
PAK4
SLC12A1
CACNA1D
PRKAG1
RHEB
RPS6KA4
ADCY6
CDK8
DLG4
PTPN12
KCNJ6
ALDH7A1
PDE6A
KCNH1
EEF2
BRIP1
TUBA1A
NLRP3
IL10
IL1B
HLA-DRB1
HLA-B
FOXP3
IRF5
ITGAM
INS
SPP1
FASLG
PDCD1
KNG1
HLA-A
LEP
PTGS1
CYBB
TNFSF11
MST1
NCF1
FCGR2B
TNFRSF1B
NCF2
ETS1
CD79A
ENG
PLA2G2A
TLR1
FGF10
IRF1
GZMB
F5
TCF4
NAMPT
MBL2
NR1H3
HSPD1
SLC9A3
RASGRP1
NR1H2
C5
CSTB
CD44
F13A1
GJB2
BDNF
HIF1A
CD55
LAMB3
TRPV1
TLR7
TGM2
NCAM1
TLR5
SLC11A1
P4HA2
FBN1
ANGPT2
ACP5
GRN
XDH
DDX58
IRAK4
CFH
IRAK3
TSHR
CTSC
F2R
PTGDR
TRAF3
PIK3C2A
P2RX7
MALT1
TNFRSF13B
STAT5A
F8
HTR1A
CR1
CNR1
APOB
VEGFC
PPARD
CASP4
CFI
ENO1
AQP4
NCSTN
FGB
SLC22A5
TRPA1
HPGD
TAP1
GATA6
COL3A1
BMP2
ATP7A
AXIN1
RHOA
AQP5
CDKN1B
IGF2R
CLDN1
GFAP
ENTPD1
MASP2
C1QA
CSF3R
ABCC6
NR4A2
AQP1
GATA1
SCARB1
NR3C2
CTSL
CYP1A2
STAT2
COL5A1
KRT8
ADORA2B
CASP9
CD46
AFP
BRD4
LBR
HSPA5
DUSP1
EIF2AK2
KRT14
MC1R
ENO2
PTGER3
TYR
MMP10
RANBP2
TPMT
ITGA2
SCN1A
ADORA1
PMM2
DDX3X
CDH5
RUNX2
PIN1
HDAC9
KLKB1
HTR3A
MAP3K5
PRKAA1
FGF1
KRT5
LIPC
ITGAV
MSN
FYN
LOX
SH2B3
YAP1
STX1A
PTK2
PAX3
GRB2
NR4A1
CYP3A5
FBLN5
PRKAR1B
SLC5A2
TWIST1
SPHK1
CYP2B6
CARD11
ACTA2
GDF5
GP1BA
DNM1L
PTPRO
RB1
SETD2
SERPING1
FTL
IRS1
GPX1
KRT1
DMD
NFATC1
ABCC3
EDN3
EPHX2
TYMP
LYZ
HPRT1
KDM6A
GPX4
MYH6
WNT3A
ZEB2
GLRA1
CEBPA
HSP90AB1
IL2RG
DDR1
PINK1
SLC6A5
ADH5
CSK
AKR1B1
ACTN4
WNT4
WWOX
SLC19A1
CTNNA1
GSTM3
SOX9
PKD2
TTN
F11
SCNN1G
RXRB
PDP1
PITX2
PRKCB
LIG4
HMOX2
AQP3
SLC25A13
XPO1
PPP1CA
COL18A1
HSD11B2
RPL11
PRNP
CD79B
CUBN
LIPE
ASAH1
FECH
BAP1
KLK3
NOG
CD3D
MAP3K3
GLP1R
ARHGDIA
NCOA3
FLNB
RYR1
SMAD6
HLA-DRA
BACE1
PRPS1
XPC
PKD1
CYP24A1
MEF2A
SDHA
MYOD1
PRKAB1
LPIN1
ATF6
GJB1
HTR7
TYMS
PCCB
SIK1
ADSL
PPM1D
KLK1
PTGIS
LIFR
LOXL2
TPI1
THBS2
TYRP1
NBN
GNAO1
CD3G
PTHLH
OXTR
UBE2N
MFN2
ABCC4
GALNS
STS
FUCA1
KCNJ5
DES
AQP2
MAG
GOT2
GNB3
TCF7L2
KCNB1
FMO3
SIRT2
PCCA
MAP3K11
SLC25A1
SIRT3
PTPRJ
KYNU
ABCC8
GLI1
P2RY1
PTGIR
PCK2
RAB11A
VKORC1
KDM1A
EPHB3
APAF1
APRT
RIT1
ACTA1
CSNK2A2
TBX5
PYGM
MAPK11
MPL
OPRL1
NEDD4
NRG1
SLC12A3
LMNB1
NPR1
MECOM
SCN2A
MSX2
MCM2
FGF8
HEXA
YWHAB
SUCLA2
PRCP
PRMT1
DHCR7
EPHA1
DVL1
CES1
TGFBR3
CARM1
LHCGR
MYH2
AMPD1
GABBR1
MAPK12
HCN2
PDHX
ACLY
YWHAZ
RASA1
DGAT1
MYCN
ALDH1A1
PFN1
DIABLO
HYAL1
GPD2
NDUFS3
GHSR
KAT2B
GRM3
GALNT2
CTSH
PSAP
HSPA9
HK2
NR0B1
ALAD
ADRA2A
ADRA1A
TXNRD2
ROCK2
PYGL
ETV6
RRAS2
VCL
LAMB2
CUL3
DYRK1B
CDC25A
PDK3
YWHAH
CAMKK2
MMP15
AKR1C3
RAB7A
PC
OTC
L1CAM
HDAC5
PDX1
UBE3A
ACACB
PLCB4
FOLH1
ADAM12
EPOR
TXNRD1
TRPV6
NEDD4L
SIGMAR1
SLC3A1
FAH
RRM1
ANTXR2
WNT3
GABRA2
IHH
HTR2C
AMHR2
ITGA7
FER
ADRA1B
ROS1
DIAPH1
NPR3
HADHA
GK
HCFC1
MCM4
PLCB2
FOLR1
CAPN2
CCND3
EPHA5
EIF4G1
RBPJ
RFC1
PIK3C2B
ATRX
MYH10
LAMA1
BARD1
PAX5
PSAT1
GRM7
GRHPR
PLOD3
TALDO1
CHN1
AVPR2
MAN1B1
PRKG2
PDE6B
TPM3
ATP6V1B2
NPY1R
ACTN2
CACNB2
ATP2B2
ITGB5
HADHB
KCNJ3
ADCY2
LNPEP
LDHB
FANCD2
SLC18A2
ALDH5A1
EPHB1
DRD4
CA1
GNRHR
KAT2A
PDE2A
CTCF
CDKN1C
PPP2R1A
LIMK2
ECHS1
KCND3
ACO2
ACVR1B
ITPR2
PDE11A
RRM2
TUBB1
TPH2
ETV1
CACNA1E
MELK
QDPR
CRP
PRTN3
IL4
STAT4
IL10RA
VCAM1
CCR1
HLA-DPB1
CCR5
ADIPOQ
IL1R1
SELP
FCGR2A
ERAP1
HP
TBX21
TLR9
IFIH1
UBA1
PPARA
CD28
CR2
CD14
CTSG
F2RL1
CCR3
SEMA4D
CD8A
PRSS1
PRF1
FADD
F3
THBD
SREBF1
TRAF6
SH2D1A
POLA1
LAMA3
ALOX15
ABCD1
IRF3
IL7R
TACR1
TJP2
PTPN2
RIPK2
FGF2
ITGAL
CPA1
MMP12
KL
REL
PSMB9
STXBP2
LTA4H
CRYAA
FGF23
CD27
NR1I2
FPR2
ANXA5
TRAF3IP2
GUCY2C
TXN
CD81
MOG
THBS1
BCL2L1
HBB
PDE4A
AMACR
HLA-C
IGFBP3
CD59
HRH1
GC
HNMT
ANGPT1
ARRB2
S100B
IL1R2
PARN
IL5RA
MYH11
CYP2E1
CLU
ALPP
FLNC
HMGCR
TET2
XBP1
SLC40A1
IRF8
ITCH
IKBKE
TGFA
ADORA2A
TNFRSF11A
P2RY2
HRH4
SAG
BIRC3
PPARGC1A
EPHX1
SERPINF2
CNR2
HRG
APOC3
MC4R
CHRNA7
F2RL3
CYP7B1
MS4A1
IFNAR1
BIRC5
COL6A2
CYP4F2
SERPINH1
MSTN
DLAT
CFB
ADORA3
LPAR1
CPB2
PTGER4
KLF4
TOR1A
AGPAT2
SERPIND1
NPY
UCP2
CD38
NPPA
CAMK4
MSR1
ADAMTS1
NGFR
GHR
MUTYH
ACHE
COL4A3
PML
TGM1
PTH
TMPRSS2
MAP3K8
ISG15
TKT
C1QC
MEN1
ADCY7
ERG
EGLN3
HNF1A
INPP5D
AKR1D1
ACADVL
TARDBP
NPHS1
CDK9
MCL1
CASP14
SP1
CISH
PTGFR
MTHFD1
GP6
ERCC6
TPT1
RAG1
PAFAH1B1
PNP
RPS6KA5
PPIA
FKBP5
PTGDS
BMP7
GALNT3
VHL
NKX2-1
TGIF1
HTRA1
CD3E
NR5A2
LAMA4
NTN1
SLC26A3
PDE5A
CAST
OGG1
MAP2K4
PLIN1
TAF1
SEMA3A
FTO
FHL1
FURIN
SLIT2
CTNND1
NRP1
HABP2
DDIT3
PRDX2
SUMO1
COL4A6
SLC9A3R1
ABCG5
DKC1
ERN1
FHL2
SMC1A
DDB2
SLC2A4
SOX10
KCNA2
WRN
TFPI
CYP21A2
P2RX4
OSMR
BLNK
PSPH
SPRY2
FXN
DSG2
EFEMP2
SERPINI1
HNRNPA2B1
VIPR1
NOTCH4
ERCC4
PNPO
POU5F1
PXN
XPA
CPN1
SULT2B1
SLC7A7
ARSB
ACADM
ECM1
ATF4
DLL4
ACOX1
TNFRSF21
SLC6A19
UBE2I
EIF4EBP1
MAP2K6
RPE65
SF3B1
VAV1
CA4
LTBP2
CHD7
SLC29A2
CD22
ERCC1
PRDM16
TXK
VDAC1
SYP
HMGCL
PPP2R5D
LTBP1
ALPI
SLC2A9
DSC2
FH
ABCA4
HDAC8
POLD1
TMPO
PRDX6
KAT5
OPRK1
FZD1
NEFL
SLC4A4
EPHA3
CFL1
CCKAR
NEK9
BTRC
AGA
UGT2B7
WFS1
SFN
PPP2CB
CNTN2
SGSH
CLCN7
B4GALT1
PROM1
ACTG2
ANGPTL3
EXT2
MAP2K7
EEF2K
IL11RA
YWHAQ
ATF2
HTR1D
DHODH
COL4A2
SPTA1
PHKA2
GPT2
MTNR1B
PSMA6
TGFBI
MAPK13
KMT2A
MKNK1
SUOX
NDUFV1
SMAD9
GRIK1
TP73
TRPS1
GSS
GNMT
SMC3
OGDH
SET
HSD3B2
PRODH
IRS2
HSD17B4
PTS
LAT
ACVR2A
GNAI1
MEF2D
AKR1C2
FEN1
DHCR24
EXTL3
NDST1
ZBTB16
COX4I1
MAP3K12
PSMB7
MAF
UGDH
CRAT
SKI
USP15
SUCLG1
CTSZ
ITPA
PKLR
GFER
DAG1
GANAB
ATIC
PIK3R4
CHRNA1
CACNG2
SPTBN1
UBE2C
AGRN
MYO6
HELLS
HCRTR2
CYP2R1
SIAH1
AVP
ADCY9
GNAI2
PDE10A
POMT1
GLO1
SPTLC1
WNT1
TEC
ANTXR1
NFS1
GJB3
MYH14
ALDH3A2
TBX2
SMARCAD1
COL6A3
SOX5
ISL1
AGXT
SOX2
ARHGEF1
ETFDH
STAR
UMPS
SMARCB1
DLST
MAX
DCC
SIN3A
MMP11
FKBP1A
ATP2C1
ARHGEF2
SGPL1
NRP2
SLC20A2
ACY1
CALCRL
PAX8
SCN4A
DLL1
CA9
ABCB6
CBLB
PHYH
TRPM7
UBE2D3
LMAN1
PPT1
NME1
ILK
IGFBP7
HNRNPA1
CTSA
HMGA1
FGF17
AGL
GUCY2D
ZIC1
GOT1
SSTR3
CCNB1
ABAT
RALA
TRPM6
MSX1
PURA
HTRA2
MAPK8IP1
MIB1
DBI
GJA5
GNAI3
LINGO1
EFNB1
PITX1
GP9
PDK1
SHMT1
UNG
PBRM1
PLOD2
CPE
GALC
MMP16
SALL1
DLC1
PTPRD
SLC19A3
GRID2
RPA1
LIG3
NLGN1
FBLN1
EPS8
TUBA4A
MAP2K5
SHMT2
CLTC
ATP2A3
MATK
CDC34
SLC5A6
GJA8
GAMT
GNAT2
GPC3
ALDH6A1
TUBB2A
SCP2
SYNJ1
CLCN2
ARF1
ENPEP
DPYS
CACNA1F
NUMB
WNT10A
TPM2
SLC34A2
CDON
GCDH
GABRB1
ABCC9
TOP2B
TUFM
SLC9A6
SORD
SLC5A5
CHRNB2
BCAT1
ADCYAP1R1
DVL2
CA8
DDX5
PRKD2
CHRM1
PFKL
BIN1
MAP3K2
CSPG4
ADRA2B
ASL
GFPT1
ITPR3
NDUFS1
PYCR1
SLC1A4
ETFA
DPYSL2
CNTN1
ACADSB
IDH3B
FRK
WEE1
RPS6KB2
TNK2
AMPD3
MMP20
PTPRS
TRIO
ST3GAL3
AMPD2
CYB5R3
CDK7
PAK2
PTPRK
UGT1A9
LIG1
GABRA4
NME2
POLB
PTPRA
RPS6KA2
SORL1
SLC6A6
CDK5R1
ESRRG
EEF1A2
DCTN1
CYP26B1
MDH1
PRKAR2A
PFKP
PKN1
NQO2
NEFH
OTX2
TNKS
TRPV5
COPB2
DDX6
CTPS1
BUB3
BCKDK
ADRA1D
ADRA2C
KDM4B
PTPRB
TRRAP
CTLA4
HMGB1
IL23R
IL2
CCR6
IL5
PSTPIP1
C4A
IL12RB1
CIITA
CHI3L1
HFE
IL10RB
AGER
SERPINA3
CXCR3
NLRC4
COL7A1
C4B
CXCL12
SLC22A4
UBE2L3
LTF
AIRE
CAPN5
CALCA
HAMP
CCR7
EPX
HLA-G
IL17RA
ADAR
TNFSF13B
LBP
MECP2
CTRC
HAVCR2
PSMB4
COL17A1
CCR4
APOH
C5AR1
CCR2
UNC13D
TNFRSF10A
RELN
IDO1
SFTPB
GJB6
RBP4
CLEC7A
ELN
TCIRG1
ADAMTS5
FCGR3A
UROD
LTB4R
HPSE
APOL1
LGALS3
VIP
SERPINA6
CRH
KRT17
BCL6
POSTN
ALOX5AP
SLC39A8
CST3
TIMP3
RELB
ITGAX
ARG2
MBP
SLC10A1
STUB1
ADM
ADAMTS4
PLAUR
MPZ
SAT1
FCN3
COL4A4
HSPA1A
SMAD7
PLA2G1B
AOC3
KITLG
KRT19
SERPINF1
SIRT6
INVS
TG
TNFSF10
IL12RB2
CDC73
ENPP2
RTN4
BDKRB2
GAS6
IL1RAP
TAP2
ICAM2
AHSG
CRHR1
RNASEL
ATF3
FUT2
SLC27A4
DUOX2
C1QBP
PNPLA2
TRAF2
RORC
LMX1B
GH1
CHGA
CYP7A1
NR4A3
AICDA
SLC29A3
S1PR1
PON2
HSPA1L
GAL
CFLAR
PRDM1
AMH
IFNGR2
EGR1
GAD2
SHC1
MKI67
ANGPTL4
NR1I3
BIRC2
MTTP
INHBA
ALOX12
C1QB
TFR2
FOXP1
KRT6A
MED12
S100A4
PLCE1
APEX1
COL4A5
TAPBP
TNFSF13
PROX1
SEMA3C
SLC15A1
CSTA
OCLN
RAP1A
[truncated: 3,317 more rows]
