# Supplementary material for: Identification of hub biomarkers of myocardial infarction by single-cell sequencing, bioinformatics, and machine learning
Source: Front Cardiovasc Med. 2022 Jul 25;9:939972. doi: 10.3389/fcvm.2022.939972 (PMC9357907; doi:10.3389/fcvm.2022.939972)
Supplement: Supplementary file 4 [file Table_3.xlsx]

## Sheet: Sheet1
Supplement3. 52 co-DEGs
ACSL1
ANXA3
AQP9
BCL2A1
C5AR1
CCL20
CD14
CD163
CD83
CDKN1A
CPVL
CSTA
CXCL1
EFEMP1
EREG
FCER1G
FCN1
FGR
FOS
FOSB
FPR1
FPR2
GJA1
GZMB
IL1B
IL1R2
JUN
LILRB2
LYZ
MAFB
MAP3K8
MMP9
NAMPT
NFKBIA
NLRP3
NR4A2
NR4A3
PLAUR
PPP1R15A
PTX3
RNASE2
S100A8
S100A9
SERPINA1
SLC7A7
THBD
THBS1
TLR2
TNFAIP6
TYROBP
VCAN
APOBEC3A
