# Supplementary material for: Identification of hub biomarkers of myocardial infarction by single-cell sequencing, bioinformatics, and machine learning
Source: Front Cardiovasc Med. 2022 Jul 25;9:939972. doi: 10.3389/fcvm.2022.939972 (PMC9357907; doi:10.3389/fcvm.2022.939972)
Supplement: Supplementary file 5 [file Table_4.xlsx]

## Sheet: Sheet1
Supplement4.The screening of hub DEGs using machine learning
SVM-RFE	LASSO
TLR2	ACSL1
FGR	ANXA3
ANXA3	CD83
IL1R2	CXCL1
VCAN	FGR
FOSB	FOSB
IL1B	FPR2
S100A8	IL1B
PPP1R15A	NFKBIA
CD83	PPP1R15A
	S100A8
	THBD
	TLR2
	VCAN
